# Supplementary material for: The serum levels of FGF23, sclerostin, osteoprotegerin do not explain the inverse relationship between coronary calcifications and bone mineral density evaluated using computed tomography
Source: Front Cardiovasc Med. 2025 Jun 25;12:1583124. doi: 10.3389/fcvm.2025.1583124 (PMC12237962; doi:10.3389/fcvm.2025.1583124)
Supplement: Supplementary file 1 [file Table1.xlsx]

## Sheet: Feuil1
Table-1. Spearman's rank correlation coefficients for the full CDPA sample
	DMO_MOY	AGE	BMI	CA0	P_PH	P_CA	P_CA_PH	P_PHOSP	P_25OHD	P_PTH	P_FGF23	UR_CA
SCORE CA	-0.14209	0.39220	-0.03879	-0.15135	0.14976	-0.05398	0.01587	-0.11851	0.06707	0.03038	-0.15927	-0.08762
	0.1719	<.0001	0.7105	0.1454	0.1497	0.6054	0.8793	0.2553	0.5419	0.7787	0.1430	0.4011
	94	94	94	94	94	94	94	94	85	88	86	94
DMO_MOY	1.00000	-0.17122	-0.00854	-0.11073	0.02659	-0.03069	-0.01463	0.05726	-0.09888	-0.04601	0.03237	-0.08755
		0.0989	0.9349	0.2880	0.7992	0.7690	0.8887	0.5836	0.3679	0.6703	0.7674	0.4014
		94	94	94	94	94	94	94	85	88	86	94
AGE		1.00000	-0.02128	0.10327	0.13234	-0.11669	-0.07011	0.11066	0.14695	0.16338	0.20441	0.04080
			0.8387	0.3219	0.2036	0.2627	0.5019	0.2883	0.1796	0.1283	0.0590	0.6962
			94	94	94	94	94	94	85	88	86	94
BMI			1.00000	-0.24120	0.02901	-0.03292	-0.03642	-0.43953	-0.20861	0.19301	0.04106	-0.16351
				0.0192	0.7814	0.7528	0.7275	<.0001	0.0554	0.0716	0.7074	0.1153
				94	94	94	94	94	85	88	86	94
CA0				1.00000	-0.07943	-0.09360	-0.17550	0.25251	0.16346	-0.09139	0.24015	0.28182
					0.4466	0.3696	0.0907	0.0141	0.1350	0.3971	0.0259	0.0059
					94	94	94	94	85	88	86	94
P_PH					1.00000	-0.66289	-0.06488	-0.07503	-0.01062	0.06820	0.01313	-0.12921
						<.0001	0.5344	0.4723	0.9232	0.5278	0.9045	0.2145
						94	94	94	85	88	86	94
P_CA						1.00000	0.73392	-0.00957	0.04575	-0.07000	0.02028	0.24523
							<.0001	0.9271	0.6776	0.5170	0.8530	0.0172
							94	94	85	88	86	94
P_CA_PH							1.00000	-0.09542	0.03450	-0.14653	0.00834	0.21806
								0.3603	0.7540	0.1731	0.9392	0.0347
								94	85	88	86	94
P_PHOSP								1.00000	0.18129	-0.16775	0.10451	0.15805
									0.0968	0.1182	0.3382	0.1281
									85	88	86	94
P_25OHD									1.00000	-0.04551	0.16813	0.20857
										0.6848	0.1386	0.0554
										82	79	85
P_PTH										1.00000	0.17387	-0.12247
											0.1230	0.2556
											80	88
P_FGF23											1.00000	-0.02424
												0.8247
												86
UR_CA												1.00000
ρ (rho)
p value
n

## Sheet: Feuil2
Supplementary Table 1. Spearman's rank correlation coefficients for the full CDPA sample
	DMO_MOY	AGE	BMI	CA0	P_CA_PH	P_PHOSP	P_25OHD	P_PTH	P_FGF23
SCORE CA	-0.14209	0.39220	-0.03879	-0.15135	0.01587	-0.11851	0.06707	0.03038	-0.15927
	0.1719	<.0001	0.7105	0.1454	0.8793	0.2553	0.5419	0.7787	0.1430
	94	94	94	94	94	94	85	88	86
DMO_MOY	1.00000	-0.17122	-0.00854	-0.11073	-0.01463	0.05726	-0.09888	-0.04601	0.03237
		0.0989	0.9349	0.2880	0.8887	0.5836	0.3679	0.6703	0.7674
		94	94	94	94	94	85	88	86
AGE		1.00000	-0.02128	0.10327	-0.07011	0.11066	0.14695	0.16338	0.20441
			0.8387	0.3219	0.5019	0.2883	0.1796	0.1283	0.0590
			94	94	94	94	85	88	86
BMI			1.00000	-0.24120	-0.03642	-0.43953	-0.20861	0.19301	0.04106
				0.0192	0.7275	<.0001	0.0554	0.0716	0.7074
				94	94	94	85	88	86
CA0				1.00000	-0.17550	0.25251	0.16346	-0.09139	0.24015
					0.0907	0.0141	0.1350	0.3971	0.0259
					94	94	85	88	86
P_CA_PH					1.00000	-0.09542	0.03450	-0.14653	0.00834
						0.3603	0.7540	0.1731	0.9392
						94	85	88	86
P_PHOSP						1.00000	0.18129	-0.16775	0.10451
							0.0968	0.1182	0.3382
							85	88	86
P_25OHD							1.00000	-0.04551	0.16813
								0.6848	0.1386
								82	79
P_PTH								1.00000	0.17387
									0.1230
									80
P_FGF23									1.00000
ρ (rho)
p value
n
