# Supplementary material for: The serum levels of FGF23, sclerostin, osteoprotegerin do not explain the inverse relationship between coronary calcifications and bone mineral density evaluated using computed tomography
Source: Front Cardiovasc Med. 2025 Jun 25;12:1583124. doi: 10.3389/fcvm.2025.1583124 (PMC12237962; doi:10.3389/fcvm.2025.1583124)
Supplement: Supplementary file 2 [file Table2.xlsx]

## Sheet: Feuil1
Supplementary Table. Basic characteristics according to score CA level
	0	> 0
	n=34	n=60	p
Age	60.1 (11.8)	67.2 (9.0)	0.002
BMI	26.7 (5.5)	24.7 (31)	0.03
CA	874 ((88)	855 (102)	0.38
P_PH	7.4 (0.04)	7.4 (0.03)	0.68
P_CA	1.22 (0.04)	1.22 (0.04)	0.43
P_CA_PH	1.22 (0.03)	1.22 (0.03)	0.53
P_PHOSP	1.03 (0.17)	1.03 (0.16)	0.88
P_25OHD	21.7 (11.6)	26.4 (11.1)	0.07
P_PTH	43.9 (16.1)	44.8 (12.6)	0.77
P_FGF23	49.9 (16.7)	48.6 (15.9)	0.71
UR_CA	0.27 (0.18)	0.25 (0.15)	0.57
DMO_MOY	187.7 (59.6)	162.1 (46.2)	0.03
