# Supplementary material for: The serum levels of FGF23, sclerostin, osteoprotegerin do not explain the inverse relationship between coronary calcifications and bone mineral density evaluated using computed tomography
Source: Front Cardiovasc Med. 2025 Jun 25;12:1583124. doi: 10.3389/fcvm.2025.1583124 (PMC12237962; doi:10.3389/fcvm.2025.1583124)
Supplement: Supplementary file 3 [file Table3.xlsx]

## Sheet: Feuil1
Supplementary Table 3. Basic characteristics according to score CA level
	Score = 0	Score > 0
	%	%	p
	n=34	n=60
Men	35.3	58.3	0.032
FDR_OP (yes)	11.8	11.7	0.99*
F_B_ENER (yes)	0	6.7	0.29*
Age < 60 years	35.3	15.0	0.023
CTC (yes)	0	1.7	0.99*
ATCD_FAM (yes)	0	0
BMI < 19 (yes)	0	3.3	0.53*
MENOP (yes) n=38 vs 9	77.3	84.0	0.15
MENOP < 40 (yes) n=0 vs 47	0	0
THS (yes)	8.8	5.0	0.66*
AMENOR (yes)	0	0
Tabac (0)	73.5	71.7	0.14*
Tabac (1)	5.9	18.3
Tabac (2)	20.6	10.0
OH (0)	76.5	70.0	0.75*
OH (1)	23.5	26.7
OH (2)	0	3.3
IMMOBILE >1 mois (yes)	0	0
MAL CHRON (yes)	4.4	2.2	0.99*
RHUM (yes)	0	3.5	0.53*
CA < 800 (yes)	14.7	15.0	0.97
UV_DEFI (yes)	0	0
VITD_CAR (yes)	11.3	5.5	0.24*
VITD_INS (yes)	60.0	60.0	1
ACTPHYS (0)	14.7	1.7	0.03*
ACTPHYS (1)	41.2	36.7
ACTPHYS (2)	44.1	61.7
Sedentarity (yes)	14.7	1.7	0.02*
FDR_CV_FAM (yes)	20.6	30.0	0.32
DYSLIP (yes)	70.6	86.7	0.06
DIAB (yes)	0	5.0	0.55*
HYPERCT (yes)	8.8	6.7	0.71*
*Fisher's exact test
