# Supplementary material for: The serum levels of FGF23, sclerostin, osteoprotegerin do not explain the inverse relationship between coronary calcifications and bone mineral density evaluated using computed tomography
Source: Front Cardiovasc Med. 2025 Jun 25;12:1583124. doi: 10.3389/fcvm.2025.1583124 (PMC12237962; doi:10.3389/fcvm.2025.1583124)
Supplement: Supplementary file 4 [file Table4.xlsx]

## Sheet: Feuil1
Supplementary Table 4. Relationship between DMO_ MOY and score CA
	Estimate	SE	P
Unadjusted	-25.6	11.1	0.022
Adjusted (1)	-26.8	12.2	0.029
Adjusted (2)	-29.9	12.8	0.022
Adjusted (3)	-27.8	13.1	0.036
Estimate of Score CA (>0 vs 0)
(1) Adjusted for age and sex
(2) Adjusted for age, sex and BMI
(3) Adjusted for age, sex, BMI and sedentarity
Regression of DMO_MOY on score
Y = aX + b
Y = DMO_MOY
X = Score
