# Supplementary material for: The serum levels of FGF23, sclerostin, osteoprotegerin do not explain the inverse relationship between coronary calcifications and bone mineral density evaluated using computed tomography
Source: Front Cardiovasc Med. 2025 Jun 25;12:1583124. doi: 10.3389/fcvm.2025.1583124 (PMC12237962; doi:10.3389/fcvm.2025.1583124)
Supplement: Supplementary file 5 [file Table5.xlsx]

## Sheet: Feuil1
Supplementary Table 5.DMO_MOY tertiles according to score CA level						Table-5bis.DMO_MOY tertiles according to score CA level
		Score = 0	Score > 0					Score = 0	Score > 0
		%	%	p				%	%	p
		n=34	n=60					n=34	n=60
DMO_MOY				0.0025		DMO_MOY				0.0025
< 137	n=31	29.0	71.0			< 137	n=31	26.5	36.7
137 - 182	n=31	19.3	80.7			137 - 182	n=31	17.6	41.7
>182	n=32	59.4	40.6			>182	n=32	55.9	21.6
CHI2 Test						CHI2 Test
