# Supplementary material for: The serum levels of FGF23, sclerostin, osteoprotegerin do not explain the inverse relationship between coronary calcifications and bone mineral density evaluated using computed tomography
Source: Front Cardiovasc Med. 2025 Jun 25;12:1583124. doi: 10.3389/fcvm.2025.1583124 (PMC12237962; doi:10.3389/fcvm.2025.1583124)
Supplement: Supplementary file 6 [file Table6.xlsx]

## Sheet: Feuil1
Supplementary Table 6. Multinomial logistic regression									Table-6 bis. Multinomial logistic regression
				Score >0 vs score=0									Score >0 vs score=0
		Unadjusted				Adjusted					Unadjusted				Adjusted
	OR (95% CI)	SE	p		OR (95% CI)	SE	p			OR (95% CI)	SE	p		OR (95% CI)	SE	p
DMO_MOY (tertiles)									DMO_MOY (tertiles)
(137-182) vs <137	0.59 (0.18-1.91)	0.353	0.38		1.63 (0.38-6.89)	1.198	0.51		<137 vs >182	0.28 (0.98-0.80)	0.150	0.017		0.24 (0.07-0.81)	0.148	0.022
>182 vs <137	3.57 (1.25-10.2)	1.911	0.017		4.23 (1.24-14.5)	2.66	0.022		(137-182) vs >182	0.16 (0.53-0.51)	0.095	0.002		0.38 (0.98-1.50)	0.267	0.17
Adjusted for age, sex, BMI and sedentarity									Adjusted for age, sex, BMI and sedentarity
