# Supplementary material for: The serum levels of FGF23, sclerostin, osteoprotegerin do not explain the inverse relationship between coronary calcifications and bone mineral density evaluated using computed tomography
Source: Front Cardiovasc Med. 2025 Jun 25;12:1583124. doi: 10.3389/fcvm.2025.1583124 (PMC12237962; doi:10.3389/fcvm.2025.1583124)
Supplement: Supplementary file 7 [file Table7.xlsx]

## Sheet: Feuil1
Supplementary Table 7. p_FGF23 according to Score Ca level
	Score CA					Score CA
0	1 - 100	> 100	p		0	> 0	p
n=31	n=28	n=27			n=31	n=55
49.9 (13.6)	49.3 (10.5)	47.9 (20.3)	0.88		49.9 (13.6)	48.6 (15.9)	0.71
One way variance analysis					Student's t test
