# Supplementary material for: The serum levels of FGF23, sclerostin, osteoprotegerin do not explain the inverse relationship between coronary calcifications and bone mineral density evaluated using computed tomography
Source: Front Cardiovasc Med. 2025 Jun 25;12:1583124. doi: 10.3389/fcvm.2025.1583124 (PMC12237962; doi:10.3389/fcvm.2025.1583124)
Supplement: Supplementary file 8 [file Table8.xls]

## Sheet: Feuil1
Supplementary Table 8. Spearman's rank correlation coefficients between osteoporosis risk factor score and other characteristics of the full CDPA sample
AGE	BMI	CA0	P_PH	P_CA	P_CA_PH	P_PHOSP	P_25OHD	P_PTH	P_FGF23	UR_CA	SCORE_CA	DMO_MOY
0.19723	-0.04106	-0.26312	-0.00501	-0.02283	-0.02674	0.09196	-0.11599	0.09482	-0.25268	0.03468	0.21979	-0.02159
0.0567	0.6944	0.0104	0.9618	0.8271	0.7981	0.3780	0.2905	0.3796	0.0189	0.7400	0.0333	0.8363
94	94	94	94	94	94	94	85	88	86	94	94	94
ρ (rho)
p value
n
