# Supplementary material for: The serum levels of FGF23, sclerostin, osteoprotegerin do not explain the inverse relationship between coronary calcifications and bone mineral density evaluated using computed tomography
Source: Front Cardiovasc Med. 2025 Jun 25;12:1583124. doi: 10.3389/fcvm.2025.1583124 (PMC12237962; doi:10.3389/fcvm.2025.1583124)
Supplement: Supplementary file 9 [file Table9.xlsx]

## Sheet: Feuil1
Supplementary Table 9. Osteoporosis risk factor score according to Score Ca level
	Score CA					Score CA
0 - 100	101 - 400	> 400	p		0 - 100	> 100	p
n=63	n=13	n=18			n=63	n=31
1.6 (0.9)	1.8 (0.7)	2.2 (0.8)	0.039		1.6 (0.9)	2.0 (0.7)	0.03
One way analysis of variance					Student's t test
