# Supplementary material for: The serum levels of FGF23, sclerostin, osteoprotegerin do not explain the inverse relationship between coronary calcifications and bone mineral density evaluated using computed tomography
Source: Front Cardiovasc Med. 2025 Jun 25;12:1583124. doi: 10.3389/fcvm.2025.1583124 (PMC12237962; doi:10.3389/fcvm.2025.1583124)
Supplement: Supplementary file 10 [file Table10.xlsx]

## Sheet: Feuil1
Supplementary Table 10. Logistic regression, risk to have a Ca score >100 (vs 0-100) for one unit increase of osteoporosis score
				Ca score >100 vs Ca score = (0-100)
		Unadjusted				Adjusted
	OR (95% CI)	SE	p		OR (95% CI)	SE	p
Osteoporosis risk factor score
For 1 unit increase	1.70 (1.04-2.77)	0.249	0.034		1.74 (1.02-2.97)	0.273	0.042
Adjusted for sex and dyslipidemia
Osteoprosis risk factors (a constant and equal unitary weight was assigned for each factor, theoretical score range from 0 to 11)
Age<60
F_b_energ
Atcd_Fam
Amenorrhee
Menopause<40
Mal Chroniq
CTC
BMI<19
Tabac
Alcool
Sedentaire
Ca<800
Vit_D carence
